# Supplementary material for: Diagnostic Accuracy of Ex Vivo Confocal Microscopy for Surgical Margin Assessment of High-Risk Nodular Basal Cell Carcinoma
Source: Cancers (Basel). 2025 Sep 16;17(18):3019. doi: 10.3390/cancers17183019 (PMC12468694; doi:10.3390/cancers17183019)
Supplement: Supplementary file 1 [file cancers-17-03019-s001.zip]

Archive with 1 entries (1 files):
- cancers-3807908-supplementary.pdf
